# Supplementary material for: Pea–cucumber crop rotation suppresses Fusarium pathogens by reshaping soil microbial communities and enhancing nutrient availability
Source: Front Microbiol. 2025 Nov 12;16:1697343. doi: 10.3389/fmicb.2025.1697343 (PMC12647031; doi:10.3389/fmicb.2025.1697343)
Supplement: Supplementary Table 1 — The abundance of soil bacterial communities, and the top 50 differential bacteria. [file Table_1.XLSX]

## Sheet: Abundance of bacteria community
Supplementary Table 1. The abundance of soil bacterial communities, and the top 50 differential bacteria.
Abundance of soil bacterial communities.
Row.names	X_CK_1	X_CK_2	X_CK_3	X_CK_4	X_CK_5	X_YM_1	X_YM_2	X_YM_3	X_YM_4	X_YM_5
g__Bacillus	4989	3405	3993	3007	3848.5	7383	7873	9808	5894	8210
g__Pseudomonas	60	65	26	19	11	361	604	234	8180	650
g__Arthrobacter	146	142	167	154	103	210	809	388	973	568
o__Vicinamibacterales;uncultured	400	1193	1040	1323	392	929	406	553	297	424
g__Flavobacterium	9	48	8	49	16	644	444	173	435	863
g__Sphingomonas	829	624	1032	590	699	373	455	560	331	687
g__Nitrososphaeraceae	1064	3581	2378	4884	48	487	287	695	600	262
g__Vicinamibacteraceae	264	1312	751	1431	169	857	326	482	224	193
g__Chryseobacterium	0	0	0	0	1	63	1699	37	89	1
g__JG30-KF-CM45	575	171	404	190	138	564	300	316	193	305
g__Streptomyces	547	272	409	255	182	322	266	285	246	540
f__Gemmatimonadaceae;uncultured	444	428	675	411	563	353	240	377	180	327
g__Paenibacillus	324	279	269	193	243	261	300	276	403	207
f__Xanthobacteraceae;uncultured	355	514	424	438	1105	452	273	307	162	241
g__Brevibacillus	108	32	66	54	113	243	261	273	226	400
g__Paenisporosarcina	60	59	79	98	64	305	314	177	239	325
g__Nocardioides	478	261	256	184	69	443	184	265	134	264
g__Laceyella	8	1	10	3	5	194	272	200	173	366
f__Bacillaceae;uncultured	274	111	192	128	227	163	203	239	238	305
g__AKYG1722	303	115	175	97	25	216	198	178	140	329
d__Bacteria;uncultured	110	343	266	334	56	208	182	272	159	175
g__Bryobacter	175	148	167	140	213	248	191	254	117	174
g__Microvirga	213	251	245	255	45	183	256	234	99	202
g__Tumebacillus	236	162	304	245	199	152	163	201	224	227
g__Nitrospira	317	557	446	689	216	208	155	233	160	163
c__Alphaproteobacteria;uncultured	138	227	126	115	61	240	146	202	95	229
g__Paenarthrobacter	9	43	47	27	156	55	184	97	395	177
g__Glutamicibacter	39	30	40	22	6	62	270	260	220	70
f__Micromonosporaceae;uncultured	190	74	57	52	65	285	194	196	76	129
f__Rhizobiaceae;uncultured	380	113	156	105	126	151	192	132	164	222
o__Bacillales;uncultured	44	19	21	19	23	94	166	149	96	344
g__Steroidobacter	239	136	154	163	122	172	153	213	99	180
g__Ammoniphilus	74	43	74	55	157	150	159	170	123	200
g__Dongia	174	83	184	77	542	210	175	160	74	180
f__Methyloligellaceae;uncultured	480	733	578	694	239	176	131	208	128	121
g__Candidatus_Nitrososphaera	125	237	213	261	41	121	133	239	114	122
g__bacteriap25	94	272	157	366	31	153	135	217	97	111
g__Gaiella	149	172	195	157	255	263	99	115	99	133
g__TRA3-20	68	302	149	139	129	159	90	210	62	128
g__Pedobacter	0	0	0	0	0	42	343	33	191	38
g__KD4-96	156	197	264	207	96	178	110	172	88	84
o__Gaiellales;uncultured	226	252	442	295	154	278	78	143	72	54
g__S085	167	216	164	221	281	212	94	132	71	85
g__RB41	251	246	426	369	67	164	121	172	85	48
g__Allorhizobium-Neorhizobium-Pararhizobium-Rhizobium	33	12	16	23	279	21	411	28	79	15
g__Mycobacterium	379	123	184	96	111	134	104	79	70	164
g__Stenotrophomonas	0	0	0	1	0	28	445	31	39	3
o__Actinomarinales;uncultured	787	232	115	196	56	50	108	178	119	88
g__Cellvibrio	233	18	22	4	3	6	67	14	27	420
g__MND1	88	350	207	348	142	163	63	151	64	88
g__Pedosphaeraceae	85	96	93	106	74	119	89	144	61	115
g__Chryseolinea	126	60	18	38	16	106	85	105	69	155
f__Roseiflexaceae;uncultured	170	234	325	220	167	218	66	127	49	56
g__67-14	145	144	235	136	99	157	77	124	64	87
g__Lysobacter	82	45	70	48	47	47	45	55	30	328
f__Microscillaceae;uncultured	97	64	74	61	28	74	68	92	45	218
g__Rhodococcus	29	7	10	8	3	130	211	44	76	33
f__Blastocatellaceae;uncultured	31	47	76	81	283	152	81	88	58	40
g__Dyadobacter	3	3	2	1	8	13	359	37	9	0
g__IMCC26256	85	80	147	77	97	152	61	84	43	77
g__Lysinibacillus	67	60	58	47	128	67	98	89	84	78
f__Caldilineaceae;uncultured	127	147	157	167	40	137	39	83	65	73
f__Paenibacillaceae;uncultured	14	5	14	7	8	66	90	63	65	101
f__Comamonadaceae;uncultured	45	60	51	67	33	65	248	22	25	21
g__Rokubacteriales	68	286	139	139	10	156	61	102	35	26
g__Devosia	298	84	101	51	205	48	93	43	63	123
f__Nocardioidaceae;uncultured	12	0	2	2	29	47	52	123	27	117
f__Thermomonosporaceae;uncultured	103	22	30	14	21	97	59	47	43	115
g__Hyphomicrobium	263	118	67	107	210	61	75	92	58	74
g__JG30-KF-CM66	69	151	112	162	33	164	44	59	42	32
g__Acidibacter	92	49	70	48	108	144	66	59	25	43
g__MB-A2-108	154	221	322	238	13	114	53	80	60	25
f__Sphingomonadaceae;uncultured	160	132	141	71	93	29	49	77	50	118
g__S0134_terrestrial_group	59	87	96	86	21	58	48	97	48	54
g__Planifilum	186	38	54	30	135	46	54	76	48	69
g__Nonomuraea	109	24	57	44	21	67	49	51	53	72
g__Subgroup_10	14	23	24	16	1	18	48	43	33	139
g__SC-I-84	93	64	138	66	203	96	54	66	21	39
f__Geminicoccaceae;uncultured	45	66	57	30	5	106	38	69	21	35
g__Aeromicrobium	90	29	57	38	5	46	64	32	47	67
g__Candidatus_Udaeobacter	96	66	173	94	381	59	39	86	43	25
g__Alkanindiges	0	0	0	0	0	0	251	0	0	0
g__CCD24	24	106	27	71	20	63	41	79	29	39
f__Chitinophagaceae;uncultured	42	40	53	28	197	105	42	64	26	14
g__Domibacillus	197	194	268	129	42	32	31	19	57	111
g__Oceanobacillus	131	28	58	19	130	48	52	51	34	65
f__Microbacteriaceae;uncultured	30	11	27	11	8	46	63	34	34	56
g__Methylophaga	0	0	0	0	0	0	37	75	26	90
g__AKAU4049	32	116	119	107	0	40	43	73	44	28
f__Myxococcaceae;uncultured	34	59	36	60	13	83	39	41	28	32
g__Geobacillus	6	10	6	2	25	49	46	35	42	48
f__Reyranellaceae;uncultured	0	4	2	5	0	60	36	52	25	46
g__Gracilibacillus	57	15	24	14	21	42	39	51	32	50
f__Steroidobacteraceae;uncultured	10	38	19	32	28	50	41	71	31	16
g__Saccharopolyspora	1	0	0	0	0	96	34	39	10	29
o__Azospirillales;uncultured	63	95	94	66	3	67	29	56	40	13
o__Microtrichales;uncultured	74	53	52	31	19	86	31	25	23	31
g__Candidatus_Nitrosotenuis	0	8	2	3	61	71	12	90	6	14
g__Agromyces	26	26	20	16	2	49	36	43	36	21
f__Ilumatobacteraceae;uncultured	23	58	45	61	1	85	25	31	17	27
g__Chthoniobacter	24	19	28	10	1	54	30	35	16	45
g__Ornithinibacillus	39	11	23	17	90	39	41	27	24	44
g__Risungbinella	5	6	5	1	7	37	51	20	22	44
g__Candidatus_Nitrocosmicus	183	69	130	79	61	19	14	33	31	74
g__Latescibacterota	33	140	51	106	2	91	11	51	16	2
g__Solirubrobacter	34	60	68	60	21	41	28	47	22	33
g__Subgroup_25	18	76	49	83	4	42	24	59	33	13
g__Haliangium	65	73	87	72	81	61	20	28	23	38
g__Pedomicrobium	107	131	94	122	21	64	28	29	33	15
g__C0119	24	33	65	52	40	53	32	42	18	21
f__Pedosphaeraceae;uncultured	13	43	31	38	30	72	36	24	21	12
g__Duganella	0	0	0	0	0	6	90	0	66	0
g__Luteolibacter	7	15	12	16	2	52	25	10	34	41
f__Sandaracinaceae;uncultured	75	29	63	33	110	43	25	21	21	52
g__Sphingobacterium	0	0	0	0	0	3	24	19	114	0
g__Rummeliibacillus	11	12	6	3	28	32	35	43	22	28
g__Novibacillus	67	18	19	22	45	40	31	25	26	35
g__Thermoactinomycetaceae	0	1	0	0	2	18	42	27	27	42
g__Gitt-GS-136	69	106	72	101	16	36	18	36	17	49
g__BIrii41	42	25	46	15	42	67	31	29	15	12
f__Symbiobacteraceae;uncultured	22	7	23	6	16	41	32	30	20	26
g__Clostridium_sensu_stricto_8	16	5	10	10	29	23	31	41	25	28
g__Stenotrophobacter	6	28	9	23	4	25	21	13	30	57
g__Pseudolabrys	17	34	30	17	61	43	43	20	15	25
g__11-24	62	155	114	151	25	34	26	42	27	14
g__Candidatus_Solibacter	51	65	48	70	76	34	29	39	14	23
g__BD2-11_terrestrial_group	8	19	14	22	1	41	18	28	17	35
g__Actinomadura	137	33	49	22	163	34	26	22	20	36
g__Micromonospora	47	15	5	10	21	47	25	30	9	27
f__Xanthomonadaceae;uncultured	34	31	48	25	15	24	18	32	19	45
g__Virgisporangium	6	11	7	6	2	39	23	28	14	32
g__SWB02	7	94	34	60	13	58	17	36	7	17
g__Shimazuella	26	11	32	17	34	41	37	24	7	26
f__Micrococcaceae;uncultured	3	5	14	6	10	7	47	23	23	32
f__Intrasporangiaceae;uncultured	96	85	135	77	44	36	25	16	29	25
g__Longimicrobiaceae	47	15	31	10	4	10	6	17	25	72
g__Clostridium_sensu_stricto_13	35	29	32	26	60	8	34	36	30	21
o__Granulosicoccales;uncultured	54	10	17	6	0	1	1	17	18	87
f__Rhodothermaceae;uncultured	95	14	29	6	8	5	21	48	26	24
g__Rhodobacter	2	0	0	0	1	3	4	1	13	102
f__Woeseiaceae;uncultured	16	7	5	3	3	23	22	26	6	43
g__Saccharimonadales	129	23	41	14	67	69	22	8	7	14
g__Fictibacillus	84	112	63	93	39	17	18	28	23	31
f__Saprospiraceae;uncultured	3	15	2	9	0	59	15	11	16	15
g__Catellatospora	24	11	37	20	27	24	40	21	16	13
g__TK10	42	37	68	52	14	50	15	17	10	21
g__Sumerlaea	8	15	17	5	73	45	18	14	8	28
g__Algoriphagus	0	0	0	0	0	0	0	1	21	89
g__Truepera	55	20	44	7	3	8	14	14	28	47
g__Bauldia	30	23	14	16	29	23	14	21	13	39
g__Gemmatimonas	61	19	112	6	270	39	16	19	13	22
g__Halobacillus	49	19	16	8	2	14	28	14	19	34
g__Thermoactinomyces	21	28	7	4	23	28	51	11	7	12
g__Cohnella	26	12	32	13	18	11	24	17	41	16
g__Limnochordaceae	33	8	17	5	26	15	24	16	30	21
g__Clostridium_sensu_stricto_10	21	6	13	3	35	20	17	35	13	20
g__Ilumatobacter	13	12	17	22	2	46	15	18	8	18
g__Saccharomonospora	124	16	32	13	98	26	35	13	10	20
g__Latescibacteraceae	2	8	3	8	0	57	10	25	7	2
o__Rhizobiales;uncultured	8	50	18	55	2	29	15	29	14	14
g__SBR1031	20	19	13	3	4	7	21	40	14	18
g__OLB14	30	29	18	18	63	39	13	21	9	18
g__Entotheonellaceae	26	144	84	100	1	22	16	34	27	1
g__Nordella	56	80	78	95	24	45	11	27	8	8
g__Massilia	6	4	3	9	1	59	17	10	8	4
g__Altererythrobacter	33	46	19	20	4	20	24	23	12	19
g__Acidovorax	0	0	0	3	0	11	52	2	16	16
g__PLTA13	34	299	80	204	4	25	8	34	20	9
g__Subgroup_5	40	81	60	101	53	29	9	32	14	10
g__WD2101_soil_group	26	23	22	42	39	9	20	21	14	29
o__Elsterales;uncultured	35	12	34	9	74	31	12	20	9	21
g__RBG-13-54-9	31	92	62	79	4	29	13	34	8	8
c__Bacilli;uncultured	69	7	37	17	83	7	22	16	14	33
g__Terrimonas	2	43	10	47	5	25	11	22	22	10
g__Flavisolibacter	99	46	50	46	37	21	16	19	11	21
g__Iamia	19	4	2	4	1	40	15	12	9	11
g__Ellin516	1	5	6	4	73	13	17	18	8	30
g__Subgroup_22	3	61	19	62	0	46	3	30	2	1
g__TM7	67	3	16	5	18	9	23	22	4	23
c__Acidimicrobiia;uncultured	19	11	29	11	10	27	5	14	11	24
o__Ardenticatenales;uncultured	7	26	19	39	0	27	15	15	8	15
g__Amaricoccus	13	14	10	12	0	21	17	11	16	14
g__Pantoea	0	0	0	1	0	1	61	14	0	2
g__mle1-7	51	212	113	185	11	24	13	16	14	10
g__Nitrosospira	20	18	40	26	8	12	11	6	14	34
g__Luteimonas	42	23	61	10	47	2	13	19	11	31
g__Tepidimicrobium	73	16	24	8	72	14	8	21	18	15
f__Sutterellaceae;uncultured	15	28	37	54	3	32	10	25	5	3
g__Clostridium_sensu_stricto_12	14	2	7	9	19	6	15	27	7	18
g__Frankiales	12	16	35	10	9	18	14	20	8	13
g__KF-JG30-B3	4	19	7	20	12	12	13	19	9	19
g__Gammaproteobacteria	7	16	3	12	0	18	4	24	10	14
g__Candidatus_Entotheonella	7	13	5	39	0	23	11	23	10	3
g__Rhizocola	0	6	5	4	0	25	14	9	13	8
g__Nocardia	18	1	11	13	5	30	12	10	4	12
f__Planococcaceae;uncultured	12	2	6	0	5	5	9	23	23	7
g__Reyranella	52	10	28	12	153	15	7	6	15	24
f__Cyclobacteriaceae;uncultured	37	8	4	1	1	0	9	2	9	47
g__Microbacterium	10	3	10	3	0	23	29	6	7	2
g__Nannocystaceae	7	13	13	18	10	28	11	13	9	6
p__Desulfobacterota;uncultured	13	101	67	70	22	30	9	14	10	2
g__Nitrolancea	14	5	24	4	68	13	10	12	8	21
g__Bradyrhizobium	38	43	75	61	90	28	16	2	13	4
g__Clostridium_sensu_stricto_1	75	23	64	49	44	15	6	18	13	11
g__Pir4_lineage	3	8	2	4	0	2	5	17	7	31
g__Sphaerobacter	6	0	2	2	4	0	16	32	10	3
g__JTB255_marine_benthic_group	3	10	4	10	4	24	2	23	0	9
g__NB1-j	6	48	13	28	0	31	6	19	2	0
g__Pseudonocardia	20	8	17	9	3	22	12	6	9	9
g__Pajaroellobacter	13	7	14	12	17	18	11	17	4	8
g__Halocella	37	5	16	7	9	14	13	10	10	11
f__Sphingobacteriaceae;uncultured	4	3	2	0	1	5	13	5	10	24
g__Litorilinea	7	29	37	45	0	34	6	8	5	3
g__Limibaculum	6	4	12	4	3	17	7	7	5	19
g__SAR202_clade	6	2	5	1	13	3	3	10	13	26
g__Skermanella	36	62	87	83	0	21	10	2	15	6
f__Fodinicurvataceae;uncultured	147	24	5	17	34	4	11	16	15	8
g__Methylobacterium-Methylorubrum	0	0	0	0	0	1	50	1	0	0
g__Rubrobacter	20	38	49	53	2	8	4	8	19	13
g__Sporacetigenium	21	6	10	17	22	8	7	12	8	17
c__Thermoleophilia;uncultured	12	15	17	27	1	27	7	4	7	7
g__Thalassobacillus	8	2	3	1	0	8	8	7	10	17
o__Thalassobaculales;uncultured	13	1	1	1	0	12	6	14	5	13
g__Ellin6067	6	17	23	22	14	21	13	4	6	6
g__Vermiphilaceae	0	9	2	5	22	18	11	14	4	3
f__Pirellulaceae;uncultured	6	12	6	11	3	3	6	21	4	16
g__Candidatus_Xiphinematobacter	102	226	190	349	4	10	3	5	27	4
g__ADurb.Bin063-1	9	22	8	23	27	10	7	28	3	1
g__OM27_clade	15	24	6	5	1	23	7	6	6	7
g__Tuberibacillus	9	6	23	5	52	15	10	9	6	9
g__Sphingopyxis	21	5	5	0	4	3	3	10	11	22
g__Hydrogenispora	83	24	16	23	36	9	10	8	7	14
f__Devosiaceae;uncultured	8	2	3	1	0	3	12	12	7	14
o__Planctomycetales;uncultured	16	4	2	6	0	0	11	17	10	10
c__Gammaproteobacteria;uncultured	62	19	16	4	9	3	3	11	8	23
g__Geodermatophilus	7	4	11	3	10	8	3	14	10	13
g__Novosphingobium	3	5	5	6	1	11	5	16	9	6
o__Acidobacteriales;uncultured	125	3	39	3	278	10	9	13	6	9
g__Phenylobacterium	22	14	35	12	23	18	6	3	3	16
g__Aquicella	0	9	2	12	66	7	5	16	9	9
g__Paracoccus	0	3	0	0	0	1	34	2	3	5
f__Streptosporangiaceae;uncultured	21	18	30	8	18	10	9	8	9	9
g__Cellulosimicrobium	30	15	5	8	4	2	9	19	1	14
f__Acetobacteraceae;uncultured	24	5	10	3	50	15	7	8	5	10
g__Symbiobacterium	4	1	2	1	6	13	10	8	8	5
g__Melghirimyces	36	7	25	133	70	8	8	16	7	5
g__Terribacillus	21	27	12	24	9	9	9	14	6	6
g__Gemmata	11	9	3	16	16	7	14	16	2	5
g__Tellurimicrobium	22	12	29	19	29	11	7	9	7	8
g__Subgroup_11	5	57	19	62	0	17	5	14	3	2
g__DS-100	3	7	13	5	8	22	7	6	0	6
g__LWQ8	36	9	50	10	42	2	7	6	6	19
g__Limnobacter	0	3	1	2	0	2	4	0	17	16
g__Rhodomicrobium	0	5	1	1	29	5	13	6	7	8
f__Nitrososphaeraceae;uncultured	4	33	41	41	0	2	4	16	15	1
g__A4b	21	15	13	9	25	3	10	12	4	9
g__Woeseia	2	2	0	3	0	0	2	2	6	28
g__Niastella	9	6	14	12	23	6	11	6	9	6
g__Romboutsia	88	24	31	19	116	5	9	8	11	4
g__Thermobifida	3	1	5	0	6	0	7	17	13	0
g__Galbibacter	4	2	0	0	0	0	10	15	11	1
g__Candidatus_Chloroploca	0	1	0	3	0	8	12	4	2	11
g__Solitalea	1	13	1	4	0	22	7	4	2	2
g__WWH38	0	4	7	0	38	5	3	13	3	12
g__Vulgatibacter	10	3	5	9	2	17	6	5	4	4
g__EcFYyy-200	2	5	2	1	0	0	35	1	0	0
o__Defluviicoccales;uncultured	1	1	0	1	0	2	8	3	3	19
g__Actinophytocola	15	0	0	1	1	5	14	3	3	10
g__Membranicola	2	3	2	0	0	2	7	16	9	0
g__Pseudoxanthomonas	24	7	8	2	1	1	5	0	12	16
g__Thermopolyspora	3	3	2	0	0	6	8	7	6	6
f__Ardenticatenaceae;uncultured	1	1	0	5	0	5	2	0	13	13
g__Kribbella	52	18	48	11	4	5	6	8	10	4
o__Saccharimonadales;uncultured	30	2	23	0	31	5	4	4	7	13
g__Subgroup_9	2	43	9	20	0	3	7	11	6	5
g__Amycolatopsis	24	2	22	10	5	13	5	4	7	3
g__Candidatus_Alysiosphaera	6	9	5	5	1	15	5	5	2	5
f__Balneolaceae;uncultured	11	5	16	1	0	0	1	2	8	21
g__Longispora	83	29	14	30	19	7	6	12	2	4
g__Mesorhizobium	18	5	19	9	24	5	8	9	3	6
g__Ureibacillus	5	4	8	2	7	2	7	9	9	4
f__Verrucomicrobiaceae;uncultured	0	6	0	3	0	22	2	3	1	3
g__Herpetosiphon	1	2	4	1	0	13	6	0	10	1
g__Kapabacteriales	28	4	21	6	15	2	2	3	7	16
g__WX65	4	29	11	15	0	22	3	4	0	1
g__Constrictibacter	15	5	4	1	4	6	3	6	0	15
g__Sericytochromatia	5	10	11	5	0	6	2	10	5	7
g__Pseudogracilibacillus	2	1	4	0	1	10	3	7	4	5
f__Cellvibrionaceae;uncultured	2	2	0	0	0	0	7	1	1	20
g__Effusibacillus	0	0	0	0	0	5	4	4	6	9
g__Cupriavidus	3	16	11	28	26	10	1	9	7	1
g__Sandaracinus	24	4	12	7	6	3	4	3	5	13
g__JGI_0001001-H03	1	21	12	22	6	19	1	6	2	0
g__Hydrogenophaga	3	1	0	0	0	2	2	1	6	16
g__Fonticella	1	0	4	3	8	8	4	8	3	4
g__Brevundimonas	0	0	0	0	1	2	6	8	1	9
g__Polycyclovorans	7	8	7	10	0	9	2	5	5	5
g__Phaselicystis	6	10	15	12	4	13	4	0	3	6
g__Caldalkalibacillus	5	0	3	0	4	3	2	10	7	4
g__Hamadaea	3	1	7	2	8	19	4	1	1	1
f__Propionibacteriaceae;uncultured	39	8	36	17	17	5	6	3	5	6
g__Adhaeribacter	1	6	1	2	6	9	8	3	0	5
f__Hyphomicrobiaceae;uncultured	26	33	25	32	1	2	10	10	1	2
g__Woesearchaeales	2	5	26	4	10	0	4	9	1	11
f__Gemmataceae;uncultured	9	8	1	4	0	3	6	7	3	6
f__Kineosporiaceae;uncultured	25	6	6	3	1	5	3	5	7	5
f__Diplorickettsiaceae;uncultured	0	3	1	1	19	5	1	16	2	1
g__JG30-KF-AS9	66	22	67	6	3918	19	1	4	0	0
g__Hazenella	0	0	6	0	19	4	2	4	8	6
g__Subgroup_7	6	7	22	18	6	5	6	6	5	2
g__Arenimonas	0	3	2	2	3	11	0	0	1	12
g__Kroppenstedtia	9	0	4	2	7	4	7	4	4	5
g__Amb-16S-1323	39	21	16	3	42	5	7	1	2	8
g__TM7a	13	12	19	2	13	1	2	4	5	11
g__MM2	4	8	9	10	14	6	1	6	9	1
g__Babeliaceae	1	1	0	5	0	12	1	10	0	0
g__Subgroup_17	1	24	10	15	0	17	2	2	0	2
g__Sporosarcina	20	4	6	2	15	7	6	2	3	5
g__Clostridium_sensu_stricto_5	2	0	0	0	1	6	4	3	2	7
f__Thermoactinomycetaceae;uncultured	15	12	6	9	11	2	5	10	3	2
g__Actinopolymorpha	6	3	2	1	1	4	3	4	1	10
g__Salinimicrobium	0	29	20	0	0	0	3	2	2	15
g__Aneurinibacillus	5	4	12	2	11	6	4	7	2	3
g__Aequorivita	0	0	0	0	0	0	4	13	4	0
g__Opitutus	51	11	8	3	9	4	6	4	3	4
g__Ramlibacter	2	14	18	9	17	9	3	4	3	2
f__Methylophilaceae;uncultured	16	7	25	4	7	0	2	8	2	9
g__0319-7L14	1	7	9	16	0	6	2	6	3	4
g__Pelagibius	4	0	0	0	0	5	4	4	2	5
g__Lacibacter	0	0	2	0	0	2	0	1	2	15
g__Prosthecobacter	0	0	0	0	0	0	0	0	2	18
f__Nostocaceae;uncultured	2	10	6	8	0	6	9	1	4	0
g__Vicinamibacter	1	12	1	3	0	11	2	1	2	4
g__Methyloceanibacter	16	2	3	1	9	4	1	7	0	8
g__P3OB-42	10	27	17	14	0	2	3	6	5	3
g__Sulfurifustis	1	0	0	0	1	3	3	4	3	6
f__Cellulomonadaceae;uncultured	1	0	2	0	1	0	6	5	3	5
g__Luedemannella	24	10	21	9	262	10	3	2	1	3
g__Chelativorans	4	0	1	0	0	2	4	11	0	2
g__Alkaliphilus	12	5	11	6	16	7	2	3	3	4
g__Fimbriimonadaceae	17	11	7	10	10	8	1	6	4	0
g__Sporocytophaga	375	3	4	10	15	2	4	1	2	10
g__MBNT15	2	26	16	10	3	6	6	1	2	4
c__Clostridia;uncultured	11	2	2	0	11	2	4	5	5	3
g__oc32	2	4	8	0	0	5	6	3	3	2
g__Nitrococcus	0	0	1	0	2	4	4	0	2	8
p__Chloroflexi;uncultured	17	14	10	9	80	2	4	1	0	11
g__Glycomyces	56	5	17	5	6	2	0	1	3	12
g__Luteitalea	0	2	11	5	0	11	1	3	1	2
g__Roseimicrobium	5	7	5	5	3	6	6	1	4	1
f__Flavobacteriaceae;uncultured	3	3	2	1	0	0	2	12	1	3
g__AKIW781	1	3	11	3	2	2	4	6	2	4
g__Alterococcus	0	8	2	1	3	2	1	7	1	7
g__Salinirepens	0	0	0	0	0	0	1	2	0	14
g__MWH-CFBk5	0	1	3	0	0	0	7	8	1	1
g__Blastococcus	5	8	15	15	0	4	4	0	8	1
o__Desulfotomaculales;uncultured	1	0	3	0	0	7	1	6	1	2
g__PAUC26f	3	4	6	2	0	1	4	1	2	9
g__1959-1	1	0	0	0	0	4	1	5	1	5
g__Georgenia	2	0	0	0	0	4	1	5	0	6
g__Phyllobacterium	0	0	0	0	0	8	0	1	6	1
f__Anaerolineaceae;uncultured	6	49	8	32	0	4	4	1	6	1
g__Flavitalea	15	9	17	5	3	2	1	2	4	7
f__Rhodobacteraceae;uncultured	4	10	0	10	0	4	5	4	2	1
g__Thermoflavimicrobium	0	0	1	0	2	5	1	5	3	2
g__Bdellovibrio	2	1	9	4	1	5	0	6	2	3
g__Halomonas	3	4	7	1	0	0	1	0	4	11
o__Babeliales;uncultured	0	124	9	0	27	1	1	6	3	4
g__Marinococcaceae	14	3	2	2	8	3	2	4	2	4
g__KI89A_clade	2	3	2	3	14	6	1	4	1	3
g__Marine_Group_II	2	3	11	8	0	3	0	10	2	0
g__KD3-93	0	27	0	0	0	0	0	0	15	0
g__Roseomonas	5	0	1	0	0	2	4	7	0	1
g__Desulfofarcimen	1	2	0	2	0	3	1	3	0	7
f__Alcaligenaceae;uncultured	0	1	2	1	0	0	1	10	3	0
g__Leptospirillum	0	6	0	1	0	6	0	4	0	4
g__B1-7BS	1	26	7	11	0	1	6	0	3	4
g__JCM_18997	12	1	3	0	8	5	3	1	3	2
g__possible_genus_04	0	3	2	2	0	0	3	7	1	3
g__Ferrovibrio	19	1	7	3	3	0	7	3	2	2
g__Streptosporangium	11	3	5	2	1	4	1	2	3	4
f__Pseudomonadaceae;uncultured	2	2	0	3	0	1	2	0	2	9
g__Acinetobacter	0	0	0	0	0	0	4	1	8	0
f__Unknown_Family;uncultured	1	22	1	7	0	3	6	1	2	1
g__EPR3968-O8a-Bc78	10	1	1	4	14	5	1	2	2	3
g__env.OPS_17	2	2	5	4	1	2	2	3	3	3
g__Edaphobaculum	4	3	0	7	3	8	4	0	0	1
g__Limnochorda	7	1	1	4	3	1	3	2	4	3
g__Pla4_lineage	2	8	3	4	2	0	5	4	2	2
g__Chitinophaga	26	9	22	3	15	1	3	1	4	3
g__SH-PL14	0	3	0	1	0	0	2	4	4	2
f__Marinococcaceae;uncultured	1	2	1	0	1	1	3	1	2	5
g__Dadabacteriales	2	29	20	21	2	0	0	2	7	3
f__Oxalobacteraceae;uncultured	4	2	3	9	7	6	1	0	2	3
g__Caldicoprobacter	10	3	1	2	7	2	2	5	2	1
g__Methylobacillus	1	2	5	2	3	1	2	1	7	1
g__Ammoniibacillus	2	3	0	0	3	1	5	1	3	2
o__Proteinivoracales;uncultured	11	1	2	4	0	1	2	0	5	4
g__Flavihumibacter	0	7	2	2	0	5	0	2	0	5
g__Methylocaldum	37	19	7	15	10	1	1	0	6	3
g__DTU014	30	6	5	5	12	1	4	0	3	3
g__Promicromonospora	1	0	2	0	0	0	3	7	1	0
o__Ignavibacteriales;uncultured	0	0	0	0	4	0	1	1	0	9
g__Tolypothrix	7	3	19	1	0	3	7	0	1	0
g__Nitrosococcus	5	0	0	0	1	0	0	0	1	10
g__Lechevalieria	2	0	4	1	5	2	1	5	0	3
g__FCPU426	0	0	0	0	0	4	0	5	1	0
g__Azospirillum	0	0	1	0	0	3	0	1	2	4
g__WWE3	0	0	23	3	0	1	1	4	3	1
g__Lautropia	0	0	2	0	0	7	1	0	1	1
g__Herbinix	8	6	10	1	15	5	1	3	0	1
g__DEV008	3	1	1	0	0	2	5	1	0	2
g__Chloroflexi	6	3	3	0	2	2	1	1	0	6
g__Noviherbaspirillum	2	1	3	2	1	1	1	0	3	5
g__Subgroup_18	4	7	10	7	0	4	1	1	0	3
g__Geminicoccus	0	0	1	0	0	1	6	0	1	1
g__Pullulanibacillus	4	2	8	3	9	1	3	3	0	2
g__Aureimonas	4	5	6	2	3	0	1	1	2	5
g__0319-6G20	1	0	7	5	20	2	1	0	3	3
g__Chungangia	1	1	1	0	3	3	0	2	3	1
g__Ohtaekwangia	2	2	5	9	9	7	1	0	1	0
g__Nitrosomonas	1	1	7	1	4	3	3	3	0	0
g__Microlunatus	8	8	71	12	0	6	0	0	2	0
f__Cryomorphaceae;uncultured	0	0	0	0	0	0	4	3	1	0
g__Actinoplanes	0	0	1	0	1	1	5	1	0	1
g__Comamonas	0	0	0	0	0	1	5	0	2	0
g__Subgroup_15	2	14	9	13	12	2	3	3	0	0
g__Pontibacter	1	5	0	17	0	0	2	0	4	2
c__Blastocatellia;uncultured	6	2	8	6	4	5	1	2	0	0
g__Rhodoplanes	5	6	5	2	0	4	1	3	0	0
g__Sphaerisporangium	7	3	3	3	10	2	4	0	0	2
g__Bradymonas	0	0	0	0	0	0	0	0	0	8
g__Tissierella	0	0	0	1	5	1	3	2	1	1
g__AKYH767	0	1	3	0	0	1	0	0	6	1
c__Parcubacteria;uncultured	1	3	1	0	0	0	1	0	1	6
g__Bosea	0	1	0	5	4	2	2	1	0	3
f__Micropepsaceae;uncultured	2	1	9	0	52	5	3	0	0	0
g__Lachnoclostridium	1	0	3	3	2	0	1	2	1	4
g__Flindersiella	27	2	5	1	7	2	0	0	0	6
g__Geomicrobium	1	2	2	1	0	2	1	3	1	1
p__Firmicutes;uncultured	6	3	2	2	0	0	2	0	2	4
g__Anaerosalibacter	0	0	0	0	1	1	2	2	1	1
g__Curvibacter	0	0	0	0	0	1	2	0	1	3
g__Kaistia	0	1	0	0	1	6	0	1	0	0
g__Subgroup_2	5	39	16	8	6	4	0	2	0	1
g__Solibacillus	4	15	2	8	51	1	0	1	2	3
g__RCP2-54	0	1	0	0	0	3	3	0	1	0
g__Nannocystis	4	5	1	2	5	7	0	0	0	0
f__Ferrovibrionales;uncultured	0	0	0	0	0	0	0	3	0	4
g__Subgroup_21	33	5	4	3	3	3	0	3	1	0
g__Zavarzinella	0	10	1	8	0	0	2	2	3	0
g__Anseongella	47	6	1	0	2	0	0	0	2	5
g__Dactylosporangium	0	0	2	2	3	2	3	1	1	0
g__Pannonibacter	2	0	0	1	0	0	3	1	3	0
g__Baia	3	5	2	0	1	0	5	0	1	1
g__Microcoleus_Es-Yyy1400	1	2	1	2	0	1	0	6	0	0
o__Rhodospirillales;uncultured	4	1	3	0	3	0	0	2	2	3
g__Polyangium	0	3	2	1	1	4	3	0	0	0
g__Turicibacter	21	23	8	2	76	0	1	1	3	1
f__Methylococcaceae;uncultured	0	0	0	0	0	0	1	4	1	0
g__Seinonella	0	0	1	0	0	2	2	2	0	0
g__Pseudorhodoplanes	6	4	4	3	0	2	1	2	1	0
g__Caulobacter	0	0	0	3	23	0	1	4	0	1
f__Vicinamibacteraceae;uncultured	0	17	14	7	1	3	1	0	2	0
g__Actinomarinales	2	4	4	7	0	0	1	1	4	0
g__Peredibacter	2	4	8	5	1	2	0	2	1	1
g__Tunicatimonas	0	0	2	0	0	0	0	1	3	2
g__Ochrobactrum	26	1	8	1	2	0	1	2	1	2
g__Sinibacillus	8	4	3	0	0	0	1	0	3	2
g__alphaI_cluster	1	1	1	2	0	2	1	3	0	0
g__Cerasibacillus	0	0	1	1	0	2	0	2	0	2
g__KF-JG30-C25	0	1	0	0	20	5	1	0	0	0
g__Virgibacillus	2	0	1	1	4	1	0	3	1	1
g__Crossiella	4	0	0	0	15	1	3	1	0	1
g__Ahniella	0	0	0	0	0	3	1	1	0	0
g__N9D0	0	0	0	0	0	3	0	1	1	0
g__Taibaiella	6	0	2	3	6	0	5	0	0	0
g__Oligoflexus	0	0	0	0	0	1	3	0	0	1
f__Prolixibacteraceae;uncultured	0	0	0	0	0	0	0	2	3	0
g__D05-2	16	2	3	3	7	1	0	1	3	0
g__BSV26	0	3	2	4	12	0	0	1	2	2
g__GW2011_GWC1_47_15	0	1	0	0	4	0	0	4	1	0
g__Rubellimicrobium	5	3	3	1	1	2	0	1	1	1
g__Corynebacterium	1	0	2	0	0	0	0	2	2	1
g__OLB13	0	2	0	0	0	0	0	0	3	2
g__Legionella	3	1	1	0	0	2	2	0	0	1
g__Sporomusa	3	1	2	0	0	1	2	1	1	0
g__Anaerocolumna	3	7	4	1	8	0	3	0	0	2
g__Clostridium_sensu_stricto_16	1	0	1	0	6	0	0	2	3	0
g__Lutispora	1	2	3	1	0	0	2	1	1	1
g__Anaerobacterium	2	1	1	2	2	0	2	0	2	1
g__LD29	0	1	0	3	1	1	1	0	0	3
f__Streptomycetaceae;uncultured	0	0	1	1	0	1	1	1	1	1
f__Crocinitomicaceae;uncultured	1	2	8	0	0	0	0	4	1	0
g__Roseisolibacter	12	5	30	0	54	1	2	1	0	0
g__Filomicrobium	5	3	3	4	3	0	1	1	1	1
p__Gemmatimonadota;uncultured	0	0	0	0	0	2	0	0	0	2
g__Pirellula	0	6	1	3	0	0	3	0	0	1
g__Parcubacteria	3	0	10	0	12	0	0	2	0	2
f__Sporichthyaceae;uncultured	0	0	6	1	1	2	1	0	1	0
g__Ruminiclostridium	6	0	1	1	4	0	0	2	0	2
g__Thermocrispum	9	4	5	0	1	1	0	0	0	3
c__Acidobacteriae;uncultured	0	3	1	2	18	1	2	1	0	0
o__Cyanobacteriales;uncultured	0	1	1	0	0	0	0	4	0	0
o__Thermomicrobiales;uncultured	0	2	0	6	0	3	1	0	0	0
f__Caloramatoraceae;uncultured	1	2	4	0	5	1	0	1	0	2
g__Nocardiopsis	10	1	4	2	4	0	0	2	0	2
g__Sorangium	2	0	2	1	0	2	1	1	0	0
g__mle1-27	1	0	3	0	3	1	2	0	1	0
f__Magnetospiraceae;uncultured	8	1	0	0	0	0	1	0	2	1
g__UBA12409	0	0	0	0	0	0	0	2	0	1
g__Leptolyngbya_EcFYyyy-00	0	0	2	1	1	0	0	0	1	2
g__Brachybacterium	22	5	1	2	0	1	1	0	0	1
g__Thauera	0	13	1	7	0	2	0	1	0	0
d__Archaea;uncultured	0	0	0	0	0	0	0	3	0	0
g__Candidatus_Yanofskybacteria	0	0	0	0	0	0	0	3	0	0
f__Ktedonobacteraceae;uncultured	6	0	10	0	18	0	0	0	0	3
f__Opitutaceae;uncultured	6	0	1	2	1	2	1	0	0	0
g__Rhodopirellula	0	0	0	0	0	0	2	0	0	1
g__Methanoculleus	10	3	3	7	1	0	0	2	0	1
g__Methanosarcina	6	2	15	0	0	3	0	0	0	0
f__Lachnospiraceae;uncultured	0	1	3	2	2	0	0	1	1	1
g__Actinomycetospora	1	1	0	2	0	1	0	0	2	0
g__Lacunisphaera	0	0	0	0	0	0	0	0	0	3
g__Thermincola	1	0	1	0	0	2	1	0	0	0
f__Nitrococcaceae;uncultured	0	0	0	0	0	0	0	0	3	0
o__Solirubrobacterales;uncultured	1	0	4	0	0	0	1	2	0	0
f__Clostridiaceae;uncultured	1	3	0	1	0	0	1	2	0	0
g__Nostoc_PCC-7107	1	3	0	0	0	0	0	1	1	1
g__Parapedobacter	3	1	0	0	0	0	0	3	0	0
g__Thermopetrobacter	5	1	2	1	2	0	0	2	0	1
c__Bacteroidia;uncultured	0	0	3	0	0	0	0	0	0	3
g__Nitrosotaleaceae	0	19	1	0	0	0	0	3	0	0
g__Terrimicrobium	0	0	1	38	0	0	0	0	2	0
f__Peptostreptococcaceae;uncultured	19	4	10	2	20	0	0	0	2	0
f__Holosporaceae;uncultured	0	4	2	2	2	0	0	0	1	1
g__Minicystis	1	1	2	2	4	2	0	0	0	0
g__Puia	0	12	4	11	0	2	0	0	0	0
g__SM2D12	0	2	0	3	5	0	0	0	1	1
o__Burkholderiales;uncultured	1	5	6	2	0	0	1	0	1	0
g__Clostridium_sensu_stricto_18	1	0	1	3	1	0	2	0	0	0
g__Obscuribacteraceae	0	23	1	6	0	1	0	0	1	0
g__Candidatus_Terrybacteria	0	7	0	5	0	0	0	0	2	0
g__Syntrophaceticus	5	2	0	2	3	1	0	1	0	0
g__CCM11a	0	3	3	6	0	1	0	1	0	0
g__Tahibacter	1	0	0	32	0	1	0	0	0	1
g__Rhizobacter	0	2	4	1	0	0	1	0	1	0
g__Chujaibacter	5	2	3	0	250	1	0	0	0	1
g__Beijerinckiaceae	2	1	2	6	0	0	0	1	0	1
g__Clostridium_sensu_stricto_3	3	2	4	2	4	0	0	0	1	1
g__37-13	0	0	0	2	0	0	0	0	2	0
g__Clostridium_sensu_stricto_19	0	0	0	0	0	0	0	2	0	0
g__Nitrosarchaeum	0	0	0	0	0	0	0	2	0	0
f__Hungateiclostridiaceae;uncultured	1	0	0	2	5	0	1	1	0	0
g__Anaerosporobacter	0	0	0	1	3	1	0	0	0	1
g__27F-1492R	0	3	5	1	0	0	0	2	0	0
g__Thermobacillus	1	0	0	0	0	0	1	1	0	0
f__Rhodocyclaceae;uncultured	3	2	3	0	0	0	0	0	2	0
g__Bacillaceae	0	0	0	0	0	0	2	0	0	0
g__Lineage_IV	0	0	1	0	0	1	0	1	0	0
g__BBMC-4	3	0	2	0	3	1	1	0	0	0
g__Ktedonobacter	0	1	1	0	2	1	0	1	0	0
f__Acidimicrobiaceae;uncultured	5	3	3	0	0	1	0	1	0	0
g__Imperialibacter	6	2	1	0	0	0	0	0	0	2
o__Oligoflexales;uncultured	0	0	1	0	0	0	0	2	0	0
g__Lineage_IIb	0	1	1	1	0	0	0	1	0	1
f__Nannocystaceae;uncultured	0	4	0	1	0	2	0	0	0	0
g__Bathyarchaeia	1	4	1	1	2	0	1	1	0	0
g__AR15	0	0	0	0	0	0	0	0	2	0
g__Candidatus_Berkiella	0	0	1	0	0	1	0	0	1	0
g__Peptostreptococcaceae	1	0	0	0	0	2	0	0	0	0
g__Quadrisphaera	0	0	0	1	0	0	1	0	1	0
g__Conexibacter	0	1	4	0	0	0	0	0	2	0
g__NS11-12_marine_group	0	0	0	1	0	0	1	0	0	1
f__Microtrichaceae;uncultured	1	3	1	0	0	1	0	0	0	1
g__FFCH16767	2	0	0	0	0	1	0	0	0	1
g__Sporichthya	6	2	3	1	3	0	0	0	0	1
g__Leptolyngbya_ANT.L52.2	1	7	2	4	0	1	0	0	0	0
g__Ellin517	0	0	3	3	0	0	0	0	1	0
g__GAL15	1	7	4	3	0	1	0	0	0	0
g__A21b	0	1	2	3	0	1	0	0	0	0
g__Ideonella	0	0	2	2	2	0	0	0	0	1
g__Paraclostridium	2	0	3	1	6	0	0	0	0	1
g__Saccharothrix	1	0	0	3	0	0	1	0	0	0
f__Azospirillaceae;uncultured	0	3	4	1	0	0	0	0	1	0
g__Frateuria	20	0	19	0	16	0	0	1	0	0
g__Pelagibacterium	11	0	0	2	0	0	0	1	0	0
g__Candidatus_Collierbacteria	0	0	0	1	0	0	0	0	0	1
g__AKYG587	0	4	0	1	0	0	0	0	1	0
g__Actinoallomurus	1	0	4	0	4	0	1	0	0	0
f__Simkaniaceae;uncultured	0	1	0	1	0	1	0	0	0	0
g__Hirschia	0	4	2	0	3	1	0	0	0	0
g__Castellaniella	0	0	0	0	0	0	0	1	0	0
g__Eel-36e1D6	0	0	0	0	0	0	0	1	0	0
o__Woesearchaeales;uncultured	0	0	0	0	0	0	0	1	0	0
g__Dokdonella	0	0	9	0	20	0	1	0	0	0
g__Neochlamydia	0	4	1	0	7	1	0	0	0	0
g__Acidothermus	1	0	1	0	10	0	0	0	1	0
f__Gracilibacteraceae;uncultured	4	1	0	0	3	0	0	1	0	0
c__Anaerolineae;uncultured	0	0	0	0	0	0	1	0	0	0
g__Nostoc_PCC-7524	0	0	0	0	0	0	1	0	0	0
g__Chthonomonadales	0	0	0	0	0	1	0	0	0	0
g__Lineage_IIa	0	0	0	0	0	1	0	0	0	0
g__Labrys	3	0	1	0	0	0	0	0	1	0
f__Rhizobiales_Incertae_Sedis;uncultured	0	0	3	0	1	0	0	0	0	1
g__Brevibacterium	28	0	0	0	0	0	0	0	0	1
f__Kiloniellaceae;uncultured	0	0	0	0	0	0	0	0	0	1
f__Phycisphaeraceae;uncultured	0	0	0	0	0	0	0	0	0	1
g__Blfdi19	0	0	0	0	0	0	0	0	0	1
g__Marinobacter	0	0	0	0	0	0	0	0	0	1
g__Marinoscillum	0	0	0	0	0	0	0	0	0	1
g__TX1A-55	0	0	0	0	0	0	0	0	0	1
o__Opitutales;uncultured	0	0	0	0	0	0	0	0	0	1
f__Pseudonocardiaceae;uncultured	0	0	0	0	0	0	0	0	1	0
g__Acuticoccus	0	0	0	0	0	0	0	0	1	0
g__Ignavibacteriales	0	0	0	0	0	0	0	0	1	0
g__Stackebrandtia	1	0	1	0	0	0	0	0	1	0
g__Neo-b11	1	3	0	0	0	0	0	0	1	0
g__Gordonia	7	0	0	0	0	0	1	0	0	0
g__Anaerovorax	0	2	0	0	5	0	0	1	0	0
g__Methylotenera	0	0	0	0	1	1	0	0	0	0
o__Micavibrionales;uncultured	1	0	0	0	1	0	0	0	0	1
g__211ds20	0	0	2	0	0	0	0	0	0	1
o__Chitinophagales;uncultured	0	1	1	0	0	0	0	0	0	1
f__Beijerinckiaceae;uncultured	0	2	0	0	0	0	1	0	0	0
g__Fulvivirga	4	0	0	0	0	0	1	0	0	0
g__Nitriliruptoraceae	2	0	0	0	0	0	0	0	0	1
g__Clostridium_sensu_stricto_2	0	1	0	0	0	0	0	0	1	0
g__Hydrogenedensaceae	0	1	0	0	0	0	0	0	1	0
g__Vicingus	1	0	0	0	0	0	0	0	0	1
g__Aureibacillus	4	8	11	1	2	0	0	0	0	0
g__Clostridium_sensu_stricto_6	3	3	3	2	0	0	0	0	0	0
g__AKIW659	1	2	1	2	0	0	0	0	0	0
g__Zixibacteria	0	4	3	6	0	0	0	0	0	0
f__Moraxellaceae;uncultured	1	0	9	2	1	0	0	0	0	0
f__Rhodanobacteraceae;uncultured	1	0	6	2	0	0	0	0	0	0
f__Polyangiaceae;uncultured	1	3	2	0	3	0	0	0	0	0
g__UTBCD1	2	5	1	1	33	0	0	0	0	0
g__Desulfuromonas	0	7	0	5	0	0	0	0	0	0
g__Anaeromyxobacter	0	1	2	1	0	0	0	0	0	0
g__BIyi10	0	0	3	1	1	0	0	0	0	0
g__Defluviicoccus	1	1	0	1	0	0	0	0	0	0
g__Actinocorallia	2	1	0	1	0	0	0	0	0	0
f__Thermomicrobiaceae;uncultured	0	0	0	1	0	0	0	0	0	0
g__MVP-88	0	0	0	1	0	0	0	0	0	0
g__Subgroup_12	0	0	0	1	0	0	0	0	0	0
g__SJA-15	3	0	0	1	0	0	0	0	0	0
g__Candidatus_Kaiserbacteria	0	0	5	1	0	0	0	0	0	0
g__Asticcacaulis	0	0	0	2	17	0	0	0	0	0
g__wb1-A12	4	1	2	0	0	0	0	0	0	0
f__Acidobacteriaceae_(Subgroup_1);uncultured	2	0	5	0	30	0	0	0	0	0
g__Methylobacter	2	0	17	0	1	0	0	0	0	0
g__R7C24	0	2	3	0	26	0	0	0	0	0
g__Bordetella	7	0	1	0	1	0	0	0	0	0
g__Saccharimonadaceae	208	0	4	0	2	0	0	0	0	0
g__Olivibacter	7	1	1	0	0	0	0	0	0	0
f__Euzebyaceae;uncultured	3	1	0	0	1	0	0	0	0	0
g__Mizugakiibacter	0	0	5	0	16	0	0	0	0	0
g__Parafilimonas	5	0	0	0	8	0	0	0	0	0
g__Desulfotomaculum	1	0	2	0	0	0	0	0	0	0
g__Subgroup_13	1	0	1	0	65	0	0	0	0	0
g__Rhodanobacter	0	0	2	0	19	0	0	0	0	0
g__Candidatus_Koribacter	2	0	0	0	14	0	0	0	0	0
g__Luteibacter	1	0	0	0	5	0	0	0	0	0
g__Candidatus_Jorgensenbacteria	0	0	1	0	12	0	0	0	0	0
g__SCGC_AAA011-D5	0	2	0	0	10	0	0	0	0	0
f__Geobacteraceae;uncultured	0	0	5	0	0	0	0	0	0	0
g__Azoarcus	1	1	0	0	0	0	0	0	0	0
g__Lachnospirales	0	0	2	0	0	0	0	0	0	0
g__Candidatus_Nitrosotalea	0	0	0	0	425	0	0	0	0	0
g__Acidipila	0	0	0	0	27	0	0	0	0	0
g__Dojkabacteria	0	0	0	0	13	0	0	0	0	0
g__Roseiarcus	0	0	0	0	12	0	0	0	0	0
g__SAR324_clade(Marine_group_B)	0	0	0	0	8	0	0	0	0	0
g__Micropepsis	0	0	0	0	4	0	0	0	0	0
g__cvE6	0	0	1	0	0	0	0	0	0	0
g__Fervidicella	0	0	1	0	0	0	0	0	0	0
g__Salinisphaera	0	0	1	0	0	0	0	0	0	0
g__Tepidisphaerales	0	0	1	0	0	0	0	0	0	0
g__Epulopiscium	1	0	0	0	0	0	0	0	0	0
g__Parasegetibacter	1	0	0	0	0	0	0	0	0	0
g__Salinibacter	1	0	0	0	0	0	0	0	0	0
g__Vampirovibrio	1	0	0	0	0	0	0	0	0	0
f__Haloferacaceae;uncultured	0	2	0	0	0	0	0	0	0	0
g__Azospira	0	2	0	0	0	0	0	0	0	0
g__JG36-GS-52	0	2	0	0	0	0	0	0	0	0
g__Vampirovibrionales	0	2	0	0	0	0	0	0	0	0
c__Desulfuromonadia;uncultured	0	1	0	0	0	0	0	0	0	0
f__Christensenellaceae;uncultured	0	1	0	0	0	0	0	0	0	0

## Sheet: Top 50 differential bacteria
The top 50 differential bacteria.
Row.names	X_CK_1	X_CK_2	X_CK_3	X_CK_4	X_CK_5	X_YM_1	X_YM_2	X_YM_3	X_YM_4	X_YM_5
g__Bacillus	4989	3405	3993	3007	3848.5	7383	7873	9808	5894	8210
g__Nitrososphaeraceae	1064	3581	2378	4884	2976.75	487	287	695	600	262
g__Pseudomonas	60	65	26	19	11	361	604	234	8180	650
g__Vicinamibacteraceae	264	1312	751	1431	939.5	857	326	482	224	193
g__Arthrobacter	146	142	167	154	103	210	809	388	973	568
g__Flavobacterium	9	48	8	49	16	644	444	173	435	863
f__Methyloligellaceae	480	733	578	694	239	176	131	208	128	121
g__Nitrospira	317	557	446	689	216	208	155	233	160	163
g__Chryseobacterium	0	0	0	0	1	63	1699	37	89	1
g__Brevibacillus	108	32	66	54	113	243	261	273	226	400
g__Paenisporosarcina	60	59	79	98	64	305	314	177	239	325
g__Laceyella	8	1	10	3	5	194	272	200	173	366
o__Gaiellales	226	252	442	295	154	278	78	143	72	54
g__RB41	251	246	426	369	67	164	121	172	85	48
o__Actinomarinales	787	232	115	196	56	50	108	178	119	88
f__Roseiflexaceae	170	234	325	220	167	218	66	127	49	56
g__MND1	88	350	207	348	142	163	63	151	64	88
g__S085	167	216	164	221	281		94	132	71	85
g__MB-A2-108	154	221	322	238	13	114	53	80	60	25
g__Paenarthrobacter	9	43	47	27	156	55	184	97	395	177
g__Glutamicibacter	39	30	40	22	6	62	270	260	220	70
f__Micromonosporaceae	190	74	57	52	65	285	194	196	76	129
o__Bacillales	44	19	21	19	23	94	166	149	96	344
g__Ammoniphilus	74	43	74	55		150	159	170	123	200
g__Candidatus_Udaeobacter	96	66	173	94	381	59	39	86	43	25
g__Domibacillus	197	194	268	129	42	32	31	19	57	111
g__Hyphomicrobium	263	118	67	107	210	61	75	92	58	74
g__Devosia	298	84	101	51	205	48	93	43	63	123
g__Pedobacter	0	0	0	0	0.01	42	343	33	191	38
f__Sphingomonadaceae	160	132	141	71	93	29	49	77	50
g__SC-I-84	93	64	138	66	203	96	54	66	21	39
g__Stenotrophomonas	0	0	0	1	0	28	445	31	39	3
g__Cellvibrio		18	22	4	3	6	67	14	27	420
g__Chryseolinea	126	60	18	38	16	106	85	105	69	155
g__Candidatus_Nitrocosmicus	183	69	130	79	61	19	14	33	31	74
g__Rhodococcus	29	7	10	8	3	130	211	44	76	33
g__Pedomicrobium	107	131	94	122	21	64	28	29	33	15
g__Haliangium	65	73	87	72	81	61	20	28	23	38
f__Nocardioidaceae	12	0	2	2	29	47	52	123	27	117
f__Thermomonosporaceae	103	22	30	14	21	97	59	47	43	115
g__Subgroup_10	14	23	24	16	1	18	48	43	33	139
f__Microbacteriaceae	30	11	27	11	8	46	63	34	34	56
g__Methylophaga	0	0	0	0	0.01	0	37	75	26	90
g__Geobacillus	6	10	6	2	25	49	46	35	42	48
f__Reyranellaceae	0	4	2	5	0	60	36	52	25	46
g__Saccharopolyspora	1	0	0	0	0	96	34	39	10	29
g__Agromyces	26	26	20	16	2	49	36	43	36	21
g__Chthoniobacter	24	19	28	10	1	54	30	35	16	45
g__Risungbinella	5	6	5	1	7	37	51	20	22	44
g__Luteolibacter	7	15	12	16	2	52	25	10	34	41
