# Supplementary material for: Pea–cucumber crop rotation suppresses Fusarium pathogens by reshaping soil microbial communities and enhancing nutrient availability
Source: Front Microbiol. 2025 Nov 12;16:1697343. doi: 10.3389/fmicb.2025.1697343 (PMC12647031; doi:10.3389/fmicb.2025.1697343)
Supplement: Supplementary Table 2 — The abundance of soil fungal communities, and the top 50 differential fungi. [file Table_2.XLSX]

## Sheet: Abundance of fungal communities
Supplementary Table 2. The abundance of soil fungal communities, and the top 50 differential fungi.
Abundance of soil fungal communities.
Row.names	X_CK_1	X_CK_2	X_CK_3	X_CK_4	X_CK_5	X_YM_1	X_YM_2	X_YM_3	X_YM_4	X_YM_5
g__Humicola	6187	8053	9121	10623	528	8535	9698	8809	4906	6489
g__Cladosporium	12529	2625	385	1034	7336	533	1129	320	1533	1063
f__Chaetomiaceae;uncultured	3095	3069	6236	4755	1553	3855	3535	2161	1581	4929
g__Botryotrichum	3255	5087	4555	4281	618	2919	2170	1596	2638	2231
g__Fusarium	3219	2263	2889	5689	2102	1141	475	499	848	322
g__Talaromyces	299	9548	2172	1400	648	992	232	352	315	824
g__Aspergillus	1617	1394	1372	4821	4731	2343	2272	2028	1397	1781
p__Ascomycota;uncultured	2059	2414	4586	1236	2361	1049	949	1216	1546	6532
g__Penicillium	1919	2054	2557	4405	1687	4481	4772	5389	1541	2479
f__Mortierellaceae;uncultured	1669	1678	2334	389	4298	9512	4450	11820	26575	2850
g__Curvularia	2654	959	2237	1818	619	191	230	218	539	766
g__Mortierella	803	520	980	354	5283	2290	1368	1656	3272	2926
k__Fungi;uncultured	1642	1197	793	2248	1741	1335	3958	1232	1641	16739
f__Nectriaceae;uncultured	1108	1149	1990	1249	997	995	1256	478	545	306
g__Neocosmospora	1090	1104	1810	959	711	1133	3789	563	679	298
g__Olpidium	0	20	19	181	5448	14	10	3	28	16
g__Mortierellaceae_gen_Incertae_sedis	1220	382	875	2002	996	1419	5031	2076	2292	1632
g__Alternaria	1288	1420	176	259	1986	258	64	16	159	49
g__Ovatospora	249	641	859	1858	561	66	41	80	106	34
g__Acremonium	1847	1404	237	138	429	504	444	260	448	659
g__Myriococcum	5	54	0	0	3810	0	0	2	0	89
g__Emericellopsis	213	389	792	385	1836	182	171	366	237	204
g__Verticillium	75	808	2265	80	144	3	9	10	67	11
g__Gloeoporus	25	3085	14	0	12	0	409	4	0	273
g__Pseudogymnoascus	36	601	279	1685	18	2315	1257	7023	308	509
g__Solicoccozyma	743	169	1307	121	224	10	0	9	33	3
f__Plectosphaerellaceae;uncultured	280	664	341	80	1106	316	921	164	288	74
g__Waitea	2465	0	0	0	0	1337	0	391	3	0
g__Arachniotus	161	313	150	1471	368	475	332	426	224	193
g__Clonostachys	339	688	604	104	584	24	8	7	110	7
g__Fusicolla	186	273	378	996	50	23	106	2	75	4
g__Neurospora	605	12	531	254	345	737	270	209	212	69
g__Chaetomium	310	38	600	59	607	236	20	96	13	203
g__Rhizophlyctidaceae_gen_Incertae_sedis	1427	0	43	111	6	0	0	0	0	0
p__Chytridiomycota;uncultured	104	982	164	130	112	79	157	65	217	103
g__Acrophialophora	126	225	529	104	464	65	48	127	50	42
g__Rozellomycota_gen_Incertae_sedis	221	129	275	606	98	6	15	28	6	2
c__Sordariomycetes;uncultured	235	227	253	363	237	166	212	184	123	267
g__Enterocarpus	84	477	148	69	448	543	378	362	102	237
g__Corynascus	80	80	253	2	535	1534	905	1789	671	876
g__Conocybe	99	442	6	132	181	0	13	0	0	4
g__Mycothermus	35	40	102	14	660	39	304	431	257	12
g__Stachybotrys	43	166	482	49	107	33	4	36	62	12
g__Tausonia	505	50	139	12	134	15	24	4	70	3
g__Fungi_gen_Incertae_sedis	28	151	80	143	392	553	202	402	130	98
g__Nigrosabulum	520	81	74	0	111	3616	2183	2748	56	255
o__Hypocreales;uncultured	455	242	12	29	38	2	3	5	69	507
g__Vishniacozyma	235	65	38	3	405	11	642	37	12	7
g__Cephaliophora	18	36	46	295	311	544	336	709	124	192
g__Trichocladium	146	175	210	164	5	158	160	178	113	176
g__Sagenomella	145	101	88	78	237	42	47	40	55	19
g__Striaticonidium	30	89	417	0	48	40	11	51	34	1
f__Microascaceae;uncultured	47	64	78	114	275	236	168	141	30	46
g__Bisifusarium	37	59	253	139	58	8	7	2	4	7
g__Spizellomycetaceae_gen_Incertae_sedis	127	0	372	0	42	0	0	0	0	0
g__Podospora	43	36	260	127	1	0	0	0	1	0
g__Gymnostellatospora	39	14	12	347	29	17	8	18	5	13
g__Endogonomycetes_gen_Incertae_sedis	2	23	0	409	0	0	0	0	0	0
g__Metarhizium	87	167	129	9	32	0	0	0	320	0
g__Blastobotrys	135	29	106	16	84	1	15	23	14	50
g__Trichoderma	33	107	70	114	33	4	4	33	13	9
g__Chaetomiaceae_gen_Incertae_sedis	15	26	264	0	39	0	0	0	10	10
g__Stemphylium	67	143	12	0	85	4	2	0	0	22
g__Pseudothielavia	72	71	123	28	108	0	0	0	0	0
g__Hannaella	210	6	0	0	91	4	9	0	23	0
g__Pseudorhypophila	24	61	13	80	90	1	16	16	4	2
g__Thelonectria	38	75	96	10	15	6	0	1	13	0
g__Sodiomyces	26	33	3	140	26	31	17	40	34	15
o__Sordariales;uncultured	15	78	23	63	47	89	72	60	47	9
g__Lundqvistomyces	1	7	0	207	0	0	0	0	0	0
g__Phialophora	26	62	114	9	1	5	4	3	2	1
g__Corynascella	67	32	65	34	9	17	14	4	11	13
g__Acaulium	77	30	22	63	10	823	435	446	112	502
g__Albifimbria	21	20	43	107	7	0	0	7	0	0
g__Scedosporium	0	9	3	175	11	16	9	92	12	1
g__Pyronemataceae_gen_Incertae_sedis	0	0	142	43	0	0	0	0	0	0
g__Gymnascella	0	4	17	13	146	154	61	144	25	59
g__Arthrographis	80	26	19	27	15	44	14	5	8	12
g__Spiromastigoides	116	0	30	5	10	5	4	6	2	0
g__Nigrospora	35	24	25	61	12	50	22	0	10	8
g__Neoroussoella	8	97	36	2	1	0	0	1	6	0
g__Bullera	30	30	0	0	82	153	138	31	66	3
g__GS13_gen_Incertae_sedis	123	1	0	0	15	0	0	0	0	0
g__Monosporascus	0	0	4	121	9	1	1	0	0	0
g__Catabotrydaceae_gen_Incertae_sedis	133	0	0	0	0	0	2	2	2	1
g__Ascobolus	2	5	9	107	6	0	0	0	4	64
g__Marquandomyces	2	0	0	0	126	2	9	0	7	1
g__Catenophlyctis	127	0	0	0	0	0	0	0	0	0
g__Syncephalis	22	49	37	11	2	87	47	75	208	1
g__Scolecobasidium	26	35	32	9	18	0	2	0	1	0
g__Apiotrichum	36	10	67	0	0	0	0	0	0	0
g__Scytalidium	13	14	41	33	11	0	0	0	4	0
g__Wallemia	12	60	2	26	12	1	8	4	4	0
g__Sclerotinia	15	40	9	0	44	78	41	1	57	7
g__Gymnoascus	17	12	42	28	8	34	31	18	44	46
g__Lobulomycetales_gen_Incertae_sedis	1	11	91	0	1	6	10	22	14	10
g__Ramicandelaber	0	7	69	0	28	0	0	0	0	0
g__Acrocalymma	1	9	67	9	14	7	4	0	0	2
g__Melanospora	0	0	0	92	0	2	0	0	0	0
f__Thelephoraceae;uncultured	7	77	8	0	0	0	0	0	1	0
g__Eleutherascus	17	29	26	10	7	0	0	0	19	0
g__Thermomyces	5	7	4	8	65	23	1	8	5	3
g__Sarocladium	82	3	0	0	4	3	3	2	36	24
g__Poaceascoma	16	3	64	2	0	0	0	0	0	0
g__Cephalotrichum	0	55	18	5	5	2	0	2	0	2
g__Cordana	0	82	0	0	0	0	0	0	7	0
g__Hypocreales_gen_Incertae_sedis	56	6	8	7	3	0	3	2	2	0
g__Emmonsiellopsis	12	4	13	2	48	0	1	0	0	0
g__Chloridium	2	66	11	0	0	0	0	0	0	0
g__Halosphaeriaceae_gen_Incertae_sedis	0	0	0	75	2	1	0	0	1	0
g__Allomyces	15	23	0	0	39	0	0	20	0	0
g__Preussia	0	7	1	64	4	4	0	9	64	38
g__Arthrobotrys	15	6	28	0	27	44	32	4	19	6
g__Psathyrella	4	36	6	9	19	0	0	0	0	0
f__Clavicipitaceae;uncultured	0	0	7	4	60	0	0	0	0	0
g__Cladorrhinum	0	19	1	0	49	0	0	0	0	0
g__Papiliotrema	26	11	0	1	29	0	27	0	6	0
f__Olpidiaceae;uncultured	45	0	0	21	0	0	0	0	1	0
g__Remersonia	3	10	16	29	8	1	17	1	6	6
g__Bionectria	7	45	6	6	1	0	5	0	0	2
g__Cheilymenia	0	0	41	23	0	0	0	3	0	102
g__Echria	52	0	0	11	0	0	0	0	0	0
g__Hormiactis	5	29	9	9	7	6	0	1	7	0
g__Olpidiaceae_gen_Incertae_sedis	7	34	16	0	2	9	8	13	12	2
g__Thelebolaceae_gen_Incertae_sedis	24	14	14	6	0	40	11	18	15	1
g__Metacordyceps	6	7	16	28	0	0	1	0	5	0
g__Meyerozyma	13	9	17	17	1	0	1	0	6	10
g__Kernia	14	19	3	12	6	4	8	14	22	5
g__Leucothecium	12	6	13	1	21	789	458	254	108	57
o__Spizellomycetales;uncultured	0	0	0	0	51	0	0	0	0	0
g__Atractium	7	12	26	6	0	0	0	0	2	0
g__Pezizales_gen_Incertae_sedis	2	5	39	0	3	3	4	2	3	0
g__Microdochium	9	30	5	4	0	0	0	0	0	2
g__Chrysosporium	3	8	27	5	0	107	149	805	111	40
c__Leotiomycetes;uncultured	43	0	0	0	0	0	0	0	0	0
g__Tumenectria	10	7	21	0	4	0	0	0	1	1
g__Immersiella	0	39	0	0	0	0	0	0	0	0
g__Spizellomycetales_gen_Incertae_sedis	7	18	2	1	10	5	13	65	1098	130
g__Corallomycetella	5	25	0	8	0	0	0	0	0	0
g__Arthrocladium	8	4	16	3	6	0	2	0	7	0
g__Vermispora	27	1	2	0	6	0	0	0	0	0
f__Parabambusicolaceae;uncultured	5	7	21	1	2	0	0	0	2	0
g__Exserohilum	2	0	18	7	8	0	15	5	2	0
g__Phallus	1	23	0	10	0	1	0	0	0	0
g__Rectifusarium	12	0	16	4	2	0	0	6	0	0
g__Sordariales_gen_Incertae_sedis	1	10	21	0	2	0	6	1	5	0
g__Scutellinia	0	12	0	19	0	0	0	0	0	0
g__Coprinopsis	0	27	0	4	0	0	0	0	0	0
f__Aspergillaceae;uncultured	1	18	3	7	1	1	1	0	1	2
g__Didymella	20	2	8	0	0	0	0	0	0	0
g__Arxotrichum	2	1	11	0	14	35	26	20	19	44
f__Ceratobasidiaceae;uncultured	8	10	4	6	0	0	2651	0	0	1
c__Agaricomycetes;uncultured	0	0	28	0	0	0	0	0	0	0
g__Septoriella	0	0	26	0	2	0	0	0	0	0
g__Cephalotrichiella	0	27	0	0	0	0	0	0	0	0
g__Pseudeurotium	0	21	3	2	1	0	0	4	1	1
g__Rhodosporidiobolus	6	3	3	5	9	0	0	0	0	0
g__Arachnotheca	5	6	15	0	0	0	0	3	4	0
g__Pyrenochaetopsis	16	1	9	0	0	0	1	0	0	0
g__Amauroascus	26	0	0	0	0	2	0	2	2	0
g__Roussoella	1	4	14	1	5	1	9	1	0	0
g__Zygopleurage	1	19	0	4	0	0	0	0	0	0
g__Pyxidiophora	15	1	6	2	0	1	1	1	0	0
g__Mortierellales_gen_Incertae_sedis	0	7	16	0	0	0	0	0	0	0
o__Chaetothyriales;uncultured	5	12	6	0	0	0	0	0	1	0
g__Rhodotorula	0	0	1	0	22	0	0	0	0	0
g__Chaetosphaeria	3	16	4	0	0	0	0	0	0	0
g__Sporobolomyces	2	0	0	0	21	7	27	7	31	2
g__Pisorisporiales_gen_Incertae_sedis	13	5	5	0	0	0	1	0	0	0
g__Monoblepharidomycetes_gen_Incertae_sedis	0	0	0	0	22	10	4	4	776	934
g__Paracremonium	2	8	11	0	1	0	0	0	0	0
g__Ustilaginoidea	7	3	10	1	1	0	1	1	5	2
g__Disciseda	0	0	6	15	0	0	0	0	0	0
g__Rhizophlyctidales_gen_Incertae_sedis	0	0	20	0	0	0	0	0	0	0
g__Dirkmeia	10	4	0	3	2	0	0	0	0	0
g__Paramonodictys	5	3	10	0	0	0	0	0	1	0
g__Periconia	2	0	0	15	0	0	0	0	0	0
g__Plectosphaerella	0	2	14	0	1	9	0	0	3	36
g__Plectosphaerellaceae_gen_Incertae_sedis	0	9	6	0	2	11	7	16	78	10
g__Castanedomyces	0	3	1	9	4	6	27	106	3	11
g__Coprinellus	0	0	17	0	0	0	0	0	0	0
g__Didymocyrtis	3	3	10	0	0	0	1	0	0	0
g__Catenaria	0	0	16	0	0	0	0	0	0	0
g__Stolonocarpus	9	0	0	6	0	48	26	86	318	233
g__Trichosporon	1	2	12	0	0	0	0	0	0	0
g__Melanocarpus	1	10	2	1	1	3	2	9	6	6
g__Ramophialophora	0	0	2	5	7	0	3	0	0	0
f__Stachybotryaceae;uncultured	7	0	5	2	0	0	0	0	0	0
g__Calcarisporiella	0	10	0	1	3	0	3	2	6	0
g__Conlarium	3	0	0	5	5	0	0	0	0	0
g__Chaetothyriales_gen_Incertae_sedis	2	11	0	0	0	0	0	0	2	0
f__Orbiliales_fam_Incertae_sedis;uncultured	7	6	0	0	0	0	0	0	4	0
g__Wardomyces	1	3	4	5	0	0	0	6	0	0
g__Brunneochlamydosporium	0	0	12	0	0	0	0	0	0	0
g__Ganoderma	4	5	2	1	0	0	0	0	0	0
g__Madurella	1	8	2	0	0	0	0	2	2	15
g__Keratinophyton	1	4	2	4	0	0	0	0	0	0
g__Spiromyces	0	1	1	9	0	6	2	26	5	6
f__Coniochaetaceae;uncultured	2	2	7	0	0	0	0	0	0	0
g__Occultifur	0	11	0	0	0	0	0	0	2	0
g__Vascellum	1	4	6	0	0	0	0	0	2	1
f__Didymellaceae;uncultured	11	0	0	0	0	0	0	0	3	0
g__Clitopilus	0	0	0	0	10	0	0	0	0	0
g__Tetraploa	0	0	10	0	0	0	0	0	0	0
g__Trichobotrys	0	10	0	0	0	0	0	0	0	0
g__Microascales_gen_Incertae_sedis	0	1	0	5	3	0	0	0	0	0
g__Dictyosporiaceae_gen_Incertae_sedis	1	0	8	0	0	4	2	0	1	0
p__Basidiomycota;uncultured	0	3	0	0	6	0	0	0	0	0
g__Phomatodes	0	0	9	0	0	6	0	6	0	0
g__Auxarthron	6	0	1	1	0	4	10	9	7	24
g__Moesziomyces	2	1	0	0	5	0	0	0	0	0
g__Myrmecridium	0	1	5	2	0	0	0	0	5	0
g__Amesia	8	0	0	0	0	0	0	0	0	0
g__Corynespora	3	5	0	0	0	0	0	0	0	2
g__Candida	0	8	0	0	0	1	0	2	0	0
g__Paraphaeosphaeria	0	6	1	1	0	0	0	0	0	0
g__Podosphaera	4	0	0	3	0	0	0	0	0	0
g__Paramyrothecium	1	3	3	0	0	0	0	0	0	0
g__Leucocoprinus	7	0	0	0	0	0	0	0	0	0
g__Monascus	0	0	2	0	5	0	1	0	0	0
f__Hypocreales_fam_Incertae_sedis;uncultured	1	1	2	3	0	0	0	0	0	3
g__Lecythophora	0	0	4	0	3	0	0	0	0	0
g__Westerdykella	3	0	2	1	1	0	0	0	1	2
g__Cystoagaricus	1	4	1	0	1	0	0	0	0	0
g__Achroiostachys	3	0	0	3	0	0	0	0	0	0
o__Orbiliales;uncultured	0	0	6	0	0	8	2	6	17	0
g__Hapsidospora	6	0	0	0	0	0	7	3	0	4
g__Rhizopus	1	1	0	4	0	2	0	0	0	1
g__Gamsia	0	0	3	3	0	4	7	0	2	0
g__Microascus	4	0	1	0	0	592	651	705	84	422
g__Stachylidium	0	0	0	5	0	1	0	0	0	0
g__Hyaloraphidiales_gen_Incertae_sedis	0	2	3	0	0	19	11	13	4	7
g__Filobasidium	0	5	0	0	0	0	0	6	4	0
g__Branch06_gen_Incertae_sedis	0	2	3	0	0	0	0	0	0	0
g__Dactylonectria	0	0	0	5	0	0	0	3	0	0
g__Entoloma	0	4	1	0	0	0	0	0	0	0
g__Arachnomyces	0	0	2	0	3	3	1	0	0	0
g__Coniochaeta	0	0	0	4	0	0	0	0	0	0
g__Hamigera	0	0	0	4	0	0	0	0	0	0
g__Lasiobolus	0	0	4	0	0	0	0	0	1	15
g__Ceratobasidiaceae_gen_Incertae_sedis	4	0	0	0	0	0	0	0	0	0
g__Byssochlamys	0	4	0	0	0	0	0	0	0	0
g__Cystobasidium	4	0	0	0	0	0	6	0	0	0
g__Tetracladium	1	2	0	0	0	0	3	0	23	0
g__Phialemonium	0	0	0	0	3	0	0	0	0	0
g__Paragibellulopsis	0	0	3	0	0	0	0	0	0	0
g__Xenomyrothecium	0	0	3	0	0	0	0	0	0	0
o__Helotiales;uncultured	0	0	3	0	0	0	0	0	0	0
f__Sporormiaceae;uncultured	0	3	0	0	0	0	0	0	0	0
g__Aaosphaeria	0	3	0	0	0	5	0	0	0	0
o__Mortierellales;uncultured	0	0	2	0	0	0	0	1	2	0
g__Panaeolus	0	0	0	0	2	1	0	0	0	0
f__Cordycipitaceae;uncultured	0	0	0	0	2	0	0	0	0	0
g__Keithomyces	0	0	0	0	2	0	0	0	0	0
g__Alfaria	0	0	2	0	0	0	0	0	0	0
g__Knufia	0	0	2	0	0	0	0	0	0	0
g__Phaeosphaeria	2	0	0	0	0	0	0	0	0	0
g__Subramaniula	2	0	0	0	0	0	0	0	0	2
g__Ciboria	0	2	0	0	0	0	0	0	0	0
g__Allocanariomyces	0	0	0	0	2	2	0	1	0	8
g__Geosmithia	1	0	0	0	0	2	4	4	3	3
g__Paraconiothyrium	0	0	0	1	0	0	0	0	0	0
g__Trichomonascus	0	1	0	0	0	0	0	0	24	0
g__Betamyces	0	0	1	0	0	0	0	0	0	0
g__Lulworthiaceae_gen_Incertae_sedis	0	0	1	0	0	0	0	0	0	0
g__Minutisphaera	0	0	1	0	0	0	0	0	0	0
g__Sesquicillium	0	0	1	0	0	0	0	0	0	0
f__Pleosporaceae;uncultured	0	1	0	0	0	0	1	0	0	0
g__Pyxidiophorales_gen_Incertae_sedis	0	0	0	1	0	0	0	0	1	0
g__Mycofalcella	1	0	0	0	0	0	0	0	0	0
g__Monoblepharidales_gen_Incertae_sedis	0	0	0	0	1	0	0	0	2	0
g__Volutella	0	1	0	0	0	0	0	0	0	0
g__Schizothecium	0	0	0	0	0	174	84	337	49	63
g__Leucoagaricus	0	0	0	0	0	0	0	0	16	1
o__Agaricales;uncultured	0	0	0	0	0	0	0	1	37	0
g__Cercophora	0	0	0	0	0	0	0	0	3	0
g__Stephanonectria	0	0	0	0	0	0	0	1	1	0
f__Agaricaceae;uncultured	0	0	0	0	0	0	9	0	2	0
g__Entyloma	0	0	0	0	0	2	3	0	3	0
g__Lasiobolidium	0	0	0	0	0	0	0	0	0	10
g__Macrophomina	0	0	0	0	0	1	0	0	5	0
g__Necromortierella	0	0	0	0	0	5	2	0	7	0
g__Typhula	0	0	0	0	0	10	0	3	10	0
g__Diutina	0	0	0	0	0	0	0	0	1	0
g__Exophiala	0	0	0	0	0	0	0	0	1	0
g__Cristinia	0	0	0	0	0	1	25	9	0	0
g__Parasarocladium	0	0	0	0	0	1	0	0	2	0
g__Monographella	0	0	0	0	0	0	0	66	0	0
g__Basidiobolales_gen_Incertae_sedis	0	0	0	0	0	0	0	14	0	0
g__Tilachlidium	0	0	0	0	0	4	0	0	0	0
g__Neoschizothecium	0	0	0	0	0	2	0	0	0	0
g__Cystofilobasidium	0	0	0	0	0	0	4	0	0	0
g__Engyodontium	0	0	0	0	0	0	4	0	0	0
g__Nectria	0	0	0	0	0	0	2	0	0	0
g__Xanthothecium	0	0	0	0	0	0	1	0	0	0
g__Phomatospora	0	0	0	0	0	2	1	0	0	0

## Sheet: Top 50 differential fungi
The top 50 differential fungi.
Row.names	X_CK_1	X_CK_2	X_CK_3	X_CK_4	X_CK_5	X_YM_1	X_YM_2	X_YM_3	X_YM_4	X_YM_5
f__Mortierellaceae	1669	1678	2334	389	4298	9512	4450	11820	26575	2850
g__Cladosporium	12529	2625	385	1034	7336	533	1129	320	1533	1063
g__Fusarium	3219	2263	2889	5689	2102	1141	475	499	848	322
g__Talaromyces	299	9548	2172	1400	648	992	232	352	315	824
g__Pseudogymnoascus	36	601	279	1685	18	2315	1257	7023	308	509
g__Nigrosabulum	520	81	74	0	111	3616	2183	2748	56	255
g__Curvularia	2654	959	2237	1818	619	191	230	218	539	766
f__Nectriaceae	1108	1149	1990	1249	997	995		478	545	306
g__Corynascus	80	80	253	2	535	1534	905	1789	671	876
g__Alternaria	1288	1420	176	259	1986	258	64	16	159	49
g__Acremonium	1847	1404	237		429	504	444	260	448	659
g__Ovatospora	249	641	859	1858	561	66	41	80	106	34
g__Emericellopsis	213	389	792	385	1836	182	171	366	237	204
g__Verticillium	75	808	2265	80	144	3	9	10	67	11
g__Solicoccozyma	743	169	1307	121	224	10	0	9	33	3
g__Microascus	4	0	1	0	0	592	651	705	84	422
g__Clonostachys	339	688	604	104	584	24	8	7	110	7
g__Acaulium	77	30	22	63	10	823	435	446	112	502
g__Fusicolla	186	273	378	996	50	23	106	2	75	4
g__Monoblepharidomycetes	0	0	0	0	22	10	4	4	776	934
g__Leucothecium	12	6	13	1	21	789	458	254	108	57
g__Chaetomium	310	38	600	59	607	236	20	96	13	203
g__Acrophialophora	126	225	529	104	464	65	48	127	50	42
g__Rozellomycota	221	129	275	606	98	6	15	28	6	2
g__Chrysosporium	3	8	27	5	0	107	149	805	111	40
g__Conocybe	99	442	6	132	181	0	13	0	0	4
g__Stachybotrys	43	166	482	49	107	33	4	36	62	12
g__Tausonia	505	50	139	12	134	15	24	4	70	3
g__Stolonocarpus	9	0	0	6	0	48	26	86	318	233
g__Schizothecium	0	0	0	0	0.01	174	84	337	49	63
g__Sagenomella	145	101	88	78	237	42	47	40	55	19
g__Bisifusarium	37	59	253	139	58	8	7	2	4	7
g__Podospora	43	36	260	127	1	0	0	0	1	0
g__Gymnascella	0	4	17	13	146	154	61	144	25	59
g__Pseudothielavia	72	71	123	28	108	0	0	0	0	0
g__Bullera	30	30	0	0	82	153	138	31	66	3
g__Blastobotrys	135	29	106	16	84	1	15	23	14	50
g__Trichoderma	33	107	70	114	33	4	4	33	13	9
g__Pseudorhypophila	24	61	13	80	90	1	16	16	4	2
g__Thelonectria	38	75	96	10	15	6	0	1	13	0
g__Corynascella	67	32	65	34	9	17	14	4	11	13
g__Albifimbria	21	20	43	107	7	0	0	7	0	0
g__Nigrospora	35	24	25	61	36.25	50	22	0	10	8
g__Castanedomyces	0	3	1	9	4	6	27	106	3	11
g__Arxotrichum	2	1	11	0	14	35	26	20	19	44
g__Plectosphaerellaceae	0	9	6	0	2	11	7	16	78	10
g__Scolecobasidium	26	35	32	9	18	0	2	0	1	0
g__Scytalidium	13	14	41	33	11	0	0	0	4	0
g__Wallemia	12	60	2	26	12	1	8	4	4	0
g__Eleutherascus	17	29	26	10	7	0	0	0	19	0
