# Supplementary material for: Pea–cucumber crop rotation suppresses Fusarium pathogens by reshaping soil microbial communities and enhancing nutrient availability
Source: Front Microbiol. 2025 Nov 12;16:1697343. doi: 10.3389/fmicb.2025.1697343 (PMC12647031; doi:10.3389/fmicb.2025.1697343)
Supplement: Supplementary Table 3 — The Procrustes analysis of the top 50 differential bacteria and fungi. [file Table_3.XLSX]

## Sheet: Supplementary Table 3
Supplementary Table 3. The Procrustes analysis of the top 50 differential bacteria and fungi.
samples	spec_x	spec_y	env_x	env_y	groups
X_CK_1	-0.0842256	0.286435	-0.149277	0.453897	CK
X_CK_2	-0.178053	-0.0390857	-0.245094	-0.0672658	CK
X_CK_3	-0.182628	-0.122088	-0.249957	0.00487289	CK
X_CK_4	-0.241164	-0.164078	-0.268129	-0.171943	CK
X_CK_5	-0.0429325	0.247016	-0.165122	-0.0536674	CK
X_YM_1	0.147449	-0.107503	0.149947	-0.0977284	YM
X_YM_2	0.139094	-0.0461317	0.291516	-0.221528	YM
X_YM_3	0.171965	-0.179537	0.151739	-0.00650762	YM
X_YM_4	0.170958	0.0925117	0.178124	-0.224645	YM
X_YM_5	0.0995352	0.0324598	0.306252	0.384514	YM
