# Supplementary material for: Pea–cucumber crop rotation suppresses Fusarium pathogens by reshaping soil microbial communities and enhancing nutrient availability
Source: Front Microbiol. 2025 Nov 12;16:1697343. doi: 10.3389/fmicb.2025.1697343 (PMC12647031; doi:10.3389/fmicb.2025.1697343)
Supplement: Supplementary Table 4 — The significance (p value) and coefficient (r) value between the soil-borne fungal pathogens and top 20 differential bacteria. [file Table_4.XLSX]

## Sheet: Supplementary Table 4
Supplementary Table 4. The significance (p value) and coefficient (r) value between the soil-borne fungal pathogens and top 20 differential bacteria.
The significance (p value) between the soil-borne fungal pathogens and top 20 differential bacteria.
	g__Bacillus	g__Nitrososphaeraceae	g__Pseudomonas	g__Vicinamibacteraceae	g__Arthrobacter	g__Flavobacterium	f__Methyloligellaceae	g__Nitrospira	g__Chryseobacterium	g__Brevibacillus	g__Paenisporosarcina	g__Laceyella	o__Gaiellales	g__RB41	o__Actinomarinales	f__Roseiflexaceae	g__MND1	g__S085	g__MB-A2-108	g__Paenarthrobacter
Fusarium	0.002	0.002	0.009	0.06	0.022	0.009	0.002	0.003	0.008	0.001	0.009	0.002	0.004	0.008	0.117	0.009	0.066	0.029	0.013	0.002
Didymella	0.299	0.299	0.321	0.951	0.171	0.015	0.073	0.116	0.026	0.073	0.026	0.203	0.171	0.042	0.083	0.073	0.439	0.666	0.056	0.036
Sclerotinia	0.934	0.425	0.405	0.829	0.803	0.603	0.365	0.098	0.108	0.855	0.829	0.934	0.701	0.214	0.162	0.58	0.364	0.96	0.31	0.244
Verticillium	0.008	0.008	0.038	0.229	0.043	0.004	0.019	0.029	0.007	0.006	0.009	0.011	0.162	0.187	0.26	0.074	0.126	0.2	0.187	0.2
Periconia	0.173	0.173	0.192	0.516	0.34	0.367	0.192	0.103	0.109	0.192	0.367	0.192	0.29	0.117	0.074	0.439	0.623	0.29	0.192	0.029
The coefficient (r) value between the soil-borne fungal pathogens and top 20 differential bacteria.
	g__Bacillus	g__Nitrososphaeraceae	g__Pseudomonas	g__Vicinamibacteraceae	g__Arthrobacter	g__Flavobacterium	f__Methyloligellaceae	g__Nitrospira	g__Chryseobacterium	g__Brevibacillus	g__Paenisporosarcina	g__Laceyella	o__Gaiellales	g__RB41	o__Actinomarinales	f__Roseiflexaceae	g__MND1	g__S085	g__MB-A2-108	g__Paenarthrobacter
Fusarium	-0.842424	0.842424242424242	-0.769697	0.612121212121212	-0.709091	-0.769697	0.854545454545454	0.83030303030303	-0.777892	-0.890909	-0.769697	-0.854545	0.818181818181818	0.781818181818182	0.527272727272727	0.76969696969697	0.601826488243264	0.684848484848485	0.745454545454545	-0.842424
Didymella	-0.365377	0.365376708350062	-0.350463	0.0223700025520446	-0.46977	-0.73821	0.589076733870508	0.529423393731722	-0.694655	-0.589077	-0.69347	-0.439943	0.469770053592937	0.648730074009294	0.574163398835812	0.589076733870508	0.276736568267736	0.156590017864312	0.618903403939901	-0.663643
Sclerotinia	0.0303030303030303	-0.284848	0.296969696969697	-0.0787879	0.0909090909090909	0.187878787878788	-0.321212	-0.551515	0.539505800940386	0.0666666666666667	0.0787878787878788	0.0303030303030303	-0.139394	-0.430303	-0.478788	-0.2	-0.32219	-0.0181818	-0.357576	0.406060606060606
Verticillium	-0.781818	0.781818181818182	-0.660606	0.418181818181818	-0.648485	-0.818182	0.721212121212121	0.684848484848485	-0.784165	-0.793939	-0.769697	-0.757576	0.478787878787879	0.454545454545455	0.393939393939394	0.587878787878788	0.516719712128055	0.442424242424242	0.454545454545455	-0.442424
Periconia	-0.467099	0.467099366496914	-0.449799	0.233549683248457	-0.33735	-0.32005	0.449799389959991	0.544949260913066	-0.537215	-0.449799	-0.32005	-0.449799	0.371949495543839	0.527649284376143	0.588199202255373	0.276799624590764	0.177864562150912	0.371949495543839	0.449799389959991	-0.683349
