# Supplementary material for: Pea–cucumber crop rotation suppresses Fusarium pathogens by reshaping soil microbial communities and enhancing nutrient availability
Source: Front Microbiol. 2025 Nov 12;16:1697343. doi: 10.3389/fmicb.2025.1697343 (PMC12647031; doi:10.3389/fmicb.2025.1697343)
Supplement: Supplementary Table 5 — The content of different soil nutrients in the pea-cucumber rotation (X_YM) and cucumber continuous cropping soils (X_CK). [file Table_5.XLSX]

## Sheet: Supplementary table 5
Supplementary Table 5. The content of different soil nutrients in the pea/cucumber rotation (X_YM) and cucumber continuous cropping facility soils (X_CK).
Name of soil nutrients	X-CK-1	X-CK-2	X-CK-3	X-CK-4	X-CK-5	X-YM-1	X-YM-2	X-YM-3	X-YM-4	X-YM-5	Unit of measurement
Available nitrogen	90.4569	91.2005	80.702	146.693	93.6563	124.524	122.275	146.608	147.295	135.167	mg/kg
Available potassium	309.381	292.51	169.534	384.522	215.26	433.653	685.047	413.936	538.914	491.217	mg/kg
Available phosphorus	89.36	93.9829	62.4691	134.573	68.1844	131.694	148.22	120.76	122.844	120.065	mg/kg
Organic matter	14.2045	14.4433	11.9698	20.3961	14.2299	18.9234	13.7601	17.2545	18.6063	20.2135	g/kg
