# Supplementary material for: Pea–cucumber crop rotation suppresses Fusarium pathogens by reshaping soil microbial communities and enhancing nutrient availability
Source: Front Microbiol. 2025 Nov 12;16:1697343. doi: 10.3389/fmicb.2025.1697343 (PMC12647031; doi:10.3389/fmicb.2025.1697343)
Supplement: Supplementary Table 6 — The significance (p value) and coefficient (r) value between soil nutrients and top 20 differential bacteria. [file Table_6.XLSX]

## Sheet: Supplementary Table 6
Supplementary Table 6. The significance (p value) and coefficient (r) value between soil nutrients and top 20 differential bacteria.
The significance (p value) between soil nutrients and top 20 differential bacteria
	g__Bacillus	g__Nitrososphaeraceae	g__Pseudomonas	g__Vicinamibacteraceae	g__Arthrobacter	g__Flavobacterium	f__Methyloligellaceae	g__Nitrospira	g__Chryseobacterium	g__Brevibacillus	g__Paenisporosarcina	g__Laceyella	o__Gaiellales	g__RB41	o__Actinomarinales	f__Roseiflexaceae	g__MND1	g__S085	g__MB-A2-108	g__Paenarthrobacter
Available nitrogen	0.511	0.751	0.425	0.803	0.187	0.082	0.405	0.627	0.164	0.347	0.15	0.533	0.533	0.603	0.855	0.26	0.868	0.726	0.651	0.425
Available potassium	0.043	0.009	0.002	0.09	0.002	0.001	0.006	0.009	0.005	0.029	0.003	0.022	0.029	0.108	0.511	0.009	0.037	0.029	0.162	0.043
Available phosphorus	0.446	0.328	0.162	0.987	0.082	0.022	0.31	0.293	0.069	0.365	0.054	0.328	0.533	0.651	0.777	0.31	0.51	0.511	0.726	0.405
Organic matter	0.907	0.855	0.489	0.829	0.603	0.067	0.533	0.934	0.85	0.603	0.276	0.855	0.676	0.467	0.803	0.533	0.602	0.96	0.803	0.907
The coefficient (r) value between soil nutrients and top 20 differential bacteria
	g__Bacillus	g__Nitrososphaeraceae	g__Pseudomonas	g__Vicinamibacteraceae	g__Arthrobacter	g__Flavobacterium	f__Methyloligellaceae	g__Nitrospira	g__Chryseobacterium	g__Brevibacillus	g__Paenisporosarcina	g__Laceyella	o__Gaiellales	g__RB41	o__Actinomarinales	f__Roseiflexaceae	g__MND1	g__S085	g__MB-A2-108	g__Paenarthrobacter
Available nitrogen	0.236363636363636	-0.115152	0.284848484848485	0.0909090909090909	0.454545454545455	0.575757575757576	-0.29697	-0.175758	0.476772568272899	0.333333333333333	0.490909090909091	0.224242424242424	-0.224242	-0.187879	-0.0666667	-0.393939	-0.0607906	-0.127273	-0.163636	0.284848484848485
Available potassium	0.648484848484848	-0.769697	0.854545454545454	-0.563636	0.854545454545454	0.866666666666667	-0.793939	-0.769697	0.80298537814383	0.684848484848485	0.83030303030303	0.709090909090909	-0.684848	-0.539394	-0.236364	-0.769697	-0.662617	-0.684848	-0.478788	0.648484848484848
Available phosphorus	0.272727272727273	-0.345455	0.478787878787879	-0.00606061	0.575757575757576	0.709090909090909	-0.357576	-0.369697	0.595965710341124	0.321212121212121	0.624242424242424	0.345454545454545	-0.224242	-0.163636	-0.10303	-0.357576	-0.237083	-0.236364	-0.127273	0.296969696969697
Organic matter	0.0424242424242424	-0.0666667	0.248484848484848	0.0787878787878788	0.187878787878788	0.6	-0.224242	0.0303030303030303	0.0690065559342354	0.187878787878788	0.381818181818182	0.0666666666666667	-0.151515	-0.260606	-0.0909091	-0.224242	0.18845071854082	0.0181818181818182	-0.0909091	0.0424242424242424
