# Supplementary material for: Pea–cucumber crop rotation suppresses Fusarium pathogens by reshaping soil microbial communities and enhancing nutrient availability
Source: Front Microbiol. 2025 Nov 12;16:1697343. doi: 10.3389/fmicb.2025.1697343 (PMC12647031; doi:10.3389/fmicb.2025.1697343)
Supplement: Supplementary Table 7 — The significance (p value) and coefficient (r) value between soil nutrients and top 20 differential fungi. [file Table_7.XLSX]

## Sheet: Supplementary Table 7 
Supplementary Table 7. The significance (p value) and coefficient (r) value between soil nutrients and top 20 differential fungi.
The significance (p value) between soil nutrients and top 20 differential fungi.
	f__Mortierellaceae	g__Cladosporium	g__Fusarium	g__Talaromyces	g__Pseudogymnoascus	g__Nigrosabulum	g__Curvularia	f__Nectriaceae	g__Corynascus	g__Alternaria	g__Acremonium	g__Ovatospora	g__Emericellopsis	g__Verticillium	g__Solicoccozyma	g__Microascus	g__Clonostachys	g__Acaulium	g__Fusicolla	g__Monoblepharidomycetes
Available nitrogen	0.26	0.244	0.489	0.627	0.022	0.96	0.082	0.293	0.336	0.244	0.244	0.603	0.446	0.098	0.06	0.322	0.047	0.162	0.425	0.419
Available potassium	0.098	0.777	0.022	0.082	0.187	0.385	0.067	0.26	0.084	0.043	0.627	0.009	0.002	0.003	0.001	0.023	0.013	0.008	0.214	0.098
Available phosphorus	0.425	0.489	0.365	0.405	0.019	0.627	0.098	0.881	0.354	0.26	0.701	0.276	0.038	0.022	0.011	0.181	0.056	0.067	0.803	0.653
Organic matter	0.907	0.533	0.751	0.511	0.162	0.726	0.489	0.082	0.881	0.676	0.96	0.701	0.603	0.365	0.244	0.96	0.179	0.174	0.467	0.284
The coefficient (r) value between soil nutrients and top 20 differential fungi.
	f__Mortierellaceae	g__Cladosporium	g__Fusarium	g__Talaromyces	g__Pseudogymnoascus	g__Nigrosabulum	g__Curvularia	f__Nectriaceae	g__Corynascus	g__Alternaria	g__Acremonium	g__Ovatospora	g__Emericellopsis	g__Verticillium	g__Solicoccozyma	g__Microascus	g__Clonostachys	g__Acaulium	g__Fusicolla	g__Monoblepharidomycetes
Available.nitrogen	0.393939393939394	-0.406061	-0.248485	-0.175758	0.709090909090909	0.0181818181818182	-0.575758	-0.369697	0.340427104460836	-0.406061	-0.406061	-0.187879	-0.272727	-0.551515	-0.612121	0.349719577909714	-0.638301	0.478787878787879	-0.284848	0.288572870270439
Available.potassium	0.551515151515151	-0.10303	-0.709091	-0.575758	0.454545454545455	0.309090909090909	-0.6	-0.393939	0.571431211059261	-0.648485	0.175757575757576	-0.769697	-0.842424	-0.830303	-0.878788	0.705574587010826	-0.747724	0.781818181818182	-0.430303	0.552052447473883
Available.phosphorus	0.284848484848485	-0.248485	-0.321212	-0.29697	0.721212121212121	0.175757575757576	-0.551515	-0.0545455	0.328268993587235	-0.393939	-0.139394	-0.381818	-0.660606	-0.709091	-0.757576	0.460157339354887	-0.620064	0.6	-0.0909091	0.163106404935466
Organic.matter	0.0424242424242424	-0.224242	-0.115152	0.236363636363636	0.478787878787879	-0.127273	-0.248485	-0.575758	0.0547114989312058	-0.151515	-0.0181818	-0.139394	-0.187879	-0.321212	-0.406061	0.0184062935741955	-0.462008	0.466666666666667	-0.260606	0.37639939600492
